# Supplementary material for: Investigating Patient Satisfaction Through Web-Based Reviews of Norwegian Dentists: Quantitative Study Using the Meaning Extraction Method
Source: J Particip Med. 2024 May 3;16:e49262. doi: 10.2196/49262 (PMC11102035; doi:10.2196/49262)
Supplement: Multimedia Appendix 1 [file jopm_v16i1e49262_app1.txt]

Ein	1
tannlegeskrekken	tannlegeskrekk
En	1
To	2
Tre	3
Fire	4
opplevd	opplevelse
Fem	5
Seks	6
Sju	7
Syv	7
Åtte	8
Ni	9
Ti	10
Tjue	20
tyve	20
Tretti	30
Førti	40
Femti	opplevelse
Hundre	100
Tusen	1000
Billion	100 000 000
A-duren	A-dur
A-durene	A-dur
A-kjendisen	A-kjendis
A4-mennesket	A4-menneske
A4-menneska	A4-menneske
A4-mennesker	A4-menneske
CV-en	CV
CV-er	CV
CV-ene	CV
D-vitaminet	D-vitamin
D-vitaminer	D-vitamin
D-vitamina	D-vitamin
DNA-et	DNA
DNA-a	DNA
Herrene	herren
Internettet	Internett
Internett-adressen	Internett-adresse
Internett-kafe	Internett-kafé
LED-lampen	LED-lampe
LED-lamper	LED-lampe
LED-lyset	LED-lys
LED-pæren	LED-pære
LED-pærer	LED-pære
MS-pasienten	MS-pasient
MS-pasienter	MS-pasient
Okei	OK
PCen	PC
SMSer	SMS
SMSen	SMS
SMS-meldinger	SMS-melding
SMS-meldinga	SMS-melding
X-kromosomet	X-kromosom
X-kromosomer	X-kromosom
Y-kromosomet	Y-kromosom
Y-kromosomer	Y-kromosom
Abc-boken	abc-bok
Abc-bøkene	abc-bok
abdomen	abdomen
aberet	aber
abere	aber
abera	aber
aberne	aber
aberrasjonen	abberasjon
Abberasjoner	abberasjon
Abberasjonene	abberasjon
abnormt	abnorm
Abnorme	abnorm
abonnementet	abonnement
Abonnementer	abonnement
Abonnementa	abonnement
Abonnementene	abonnement
Abortane	abort
aborten	abort
abortar	abort
absolusjonen	absolusjon
Absolusjoner	absolusjon
Absolusjonene	absolusjon
absolutismen	absolutisme
Absolutismer	absolutisme
Absolutismen	absolutisme
absolutisten	absolutist
Absolutister	absolutist
Absolutistene	absolutist
absolutistiske	absolutistisk
Absoluttet	absolutt
Absolutter	absolutt
Absolutta	absolutt
Absoluttene	absolutt
Absolutterer	absoluttere
Absoluttert	absoluttere
Absolutter	absoluttere
Absolutterende	absoluttere
Absolutterande	absoluttere
Absolutterte	absoluttere
Absolverer	absolvere
Absolverte	absolvere
Absolver	absolvere
Absolverende	absolvere
Absorbatoren	absorbator
Åbsorbatorer	absorbator
Absorbatorene	absorbator
Absorbatorar	absorbator
Absorbatorane	absorbator
absorbenten	absorbent
Absorbenter	absorbent
Absorbentene	absorbent
Absorbenter	absorbent
Absorbentene	absorbent
Absorberer	absorbere
Absorberte	absorbere
Absorbert	absorbere
Absorber	absorbere
Absorberende	absorbere
Absorberande	absorbere
abstinensen	abstinens
Abstinenser	abstinens
Abstinensene	abstinens
abstraktet	abstrakt
abstrakter	abstrakt
abstrakta	abstrakt
abstraktene	abstrakt
absurde	absurd
Absurdare	absurd
Absurdast	absurd
Absurdaste	absurd
Adamsdrakten	adamsdrakt
Adamseplet	adamseple
Adapterte	adaptere
Adaptivt	adaptiv
Adaptive	adaptiv
addisjonen	addisjon
Addisjoner	addisjon
Addisjonane	addisjon
Addisjonen	addisjon
adferden	adferd
adferder	adferd
Adferdene	adferd
Adferda	adferd
Adgangen	adgang
Adganger	adgang
Adgangene	adgang
adhocløysing	adhocløsning
adjektivet	adjektiv
adjektiver	adjektiv
adjektivene	adjektiv
adjektiva	adjektiv
Adkomsten	adkomst
Adkomstdokumentet	adkomstdokument
Adkomstdokumenter	adkomstdokument
Adkomstdokumentet	adkomstdokument
Adkomstdokumentene	adkomstdokument
Adkomstdokumenta	adkomstdokument
adler	adle
adla	adle
adlet	adle
adl	adle
adlede	adle
Adlete	adle
Adlende	adle
Adlande	adle
Adoptivbarnet	adoptivbarn
Adoptivbarnene	adoptivbarn
Adoptivbarna	adoptivbarn
adoptivborn	adoptivbarn
Adoptivborna	adoptivbarn
Adrenalinet	adrenalin
Adrenalina	adrenalin
adrenalinene	adrenalin
Adrenalinkicket	adrenalinkick
Adrenalinkikk	adrenalinkick
adrenalinkikket	adrenalinkick
adrenalinkikka	adrenalinkick
Adressanter	adressant
Adressanten	adressant
Adredssantene	adressant
Adressantar	adressant
adressantane	adressant
Adressaten	adressat
adressater	adressat
Adressatene	adressat
adressen	adresse
adressa	adresse
Adresser	adresse
Adressene	adresse
adresseboken	adressebok
adresseboka	adressebok
Adressebøker	adressebok
Adressebøkene	adressebok
adresseendringen	adresseendring
adresseendringa	adresseendring
Adresseendringer	adresseendring
Adressendringene	adresseendring
Adresseendringane	adresseendring
Adressendringar	adresseendring
adresseforandringen	adresseforandring
adresseforandringa	adresseforandring
Adresseforandringer	adresseforandring
adresseforandringene	adresseforandring
Adresselause	adresseløs
Adresselaus	adresseløs
adresseløst	adresseløs
adresseløse	adresseløs
adresserer	adressere
Adressert	adressere
Adresser	adressere
Adressert	adressere
Adresserte	adressere
Adresserende	adressere
Adressera	adressere
Adresserande	adressere
adresseringa	adressering
adresseringar	adressering
Adresseringane	adressering
Adresseringen	adressering
Adresseringer	adressering
Advarer	advare
Advarte	advare
Advart	advare
Advar	advare
Advarte	advare
Advarende	advare
Advarselen	advarsel
Advarsler	advarsel
Advarslene	advarsel
Agendaen	agenda
Agendaer	agenda
Agendaene	agenda
Agurken	agurk
Agurker	agurk
Agurkene	agurk
Agurkar	agurk
Agurkane	agurk
Aha-opplevelsen	aha-opplevelse
Akademiet	akademi
akademia	akademi
akademiene	akademi
Akte	ake
Akebakken	akebakke
Akkes	akk
akkorden	akkord
aksenten	aksent
Aksenter	aksent
Aksentene	aksent
Aksenter	aksent
Aksentene	aksent
aksepten	aksept
Aksepter	aksept
Akseptere	aksept
Akseptabelt	akseptabel
Akseptable	akseptabel
Aksepterer	akseptere
Aksepterte	akseptere
Aksepter	akseptere
Akseptert	akseptere
Aksepterende	akseptere
Aksepterende	akseptere
Akseptera	akseptere
Akter	akte
akta	akte
Akt	akte
Aktande	akte
Aktet	akte
Aktende	akte
Aktede	akte
Aktivt	aktiv
aktive	aktiv
akutten	akutt
akutter	akutt
Akuttene	akutt
alderen	alder
aldere	alder
alderne	alder
aleine	alene
Allergier	allergi
Allergien	allergi
Allergiene	allergi
alminnelige	alminnelig
Alminneligere	alminnelig
Alminneligst	alminnelig
Alminneligste	alminnelig
alternativet	alternativ
alternativer	alternativ
alternativa	alternativ
alternativene	alternativ
Anbefales	anbefale
Anbefaler	anbefale
Anbefalte	anbefale
Anbefalt	anbefale
Anbefal	anbefale
Anbefalende	anbefale
Anbefalande	anbefale
Anelsen	anelse
Anerkjente	anerkjenne
Anerkjennelsen	anerkjennelse
Anestesien	anestesi
Anfektet	anfekte
Angra	anger
Angret	anger
Angrer	angre
Angret	angre
Anrede	angre
Angrete	angre
Angrende	angre
Angrande	angre
Angr	angre
Angrepet	angrep
angrepa	angrep
Angrepene	angrep
Angrepet	angrep
Angriper	angripe
angreip	angripe
angrep	angripe
angrepet	angripe
Angrip	angripe
Angrepet	angripe
Angrepen	angripe
Angripende	angripe
Angripa	angripe
Angripne	angripe
Angripe	angripe
Angripande	angripe
angsten	angst
Angster	angst
Angstene	angst
Angstar	angst
Angstene	angst
angstanfallet	angstanfall
angstanfallene	angstanfall
angår	angå
Angikk	angå
Angått	angå
angåtte	angå
Angående	angå
Angåande	angå
Angjekk	angå
anklagen	anklage
anklager	anklage
anklagene	anklage
anklaga	anklage
ankommer	ankomme
ankom	ankomme
Ankommet	ankomme
Ankom	ankomme
Ankommet	ankomme
Ankomne	ankomme
Ankommende	ankomme
ankomsten	ankomst
Ankomstene	ankomst
Ankomster	ankomst
Anna	annen
Annet	annen
Andre	annen
Anonymet	anonym
Anonymer	anonym
Anonymer	anonym
Anonymene	anonym
Anonyma	anonym
anonymiserte	anonymisere
Anonymiserende	anonymisere
Ansatte	ansatt
Ansiktet	ansikt
Ansikter	ansikt
Ansikta	ansikt
ansiktene	ansikt
anslaget	anslag
anslaga	anslag
Anslagene	anslag
anslo	anslå
anslått	anslå
Anslående	anslå
Anslåtte	anslå
Anspente	anspenne
ansvaret	ansvar
ansvarene	ansvar
Ansvara	ansvar
ansvarlige	ansvarlig
Antok	anta
Antatt	anta
Antar	anta
Antatte	anta
Antallet	antall
arbeidet	arbeid
arbeider	arbeid
Arbeida	arbeid
arbeidene	arbeid
Arbeidet	arbeid
Avklarer	avklare
Avklarte	avklare
Avklarende	avklare
Avklar	avklare
Avklart	avklare
Avstanden	avstand
Avstander	avstand
Avstandene	avstand
Avstandar	avstand
Avstandene	avstand
Avtar	avta
Avtok	avta
Avtatt	avta
Avtatte	avta
Avtatt	avta
Avtakende	avta
Avtalen	avtale
Avtaler	avtale
avtalene	avtale
avtrykket	avtrykk
avtrykka	avtrykk
Avtrykkene	avtrykk
Avvenningen	avvenning
avvenninga	avvenning
Avvenninger	avvenning
Avvenningene	avvenning
Avvenningskuren	avvenningskur
Avvenningskurer	avvenningskur
Avvenningskurene	avvenningskurene
Avventer	avvente
avventa	avvente
avvent	avvente
Avventet	avvente
Avventede	avvente
Avventete	avvente
avventende	avvente
Avverger	avverge
Avverga	avverge
Avverget	avverge
Avverg	avverge
Avvergede	avverge
Avvergete	avverge
avvergende	avverge
Avvergingen	avverging
avverginga	avverging
Averrginger	avverging
Avvergingene	avverging
Avviser	avvise
Avviste	avvise
avvist	avvise
Avvis	avvise
Avvist	avvise
Avviste	avvise
Avvisende	avvise
Avvisningen	avvising
avvisingen	avvising
Avvisinger	avvising
Avvisninger	avvising
Avvisingene	avvising
Avvisningene	avvising
Avvisinga	Avvising
Avvisning	avvising
Avvæpnet	avvæpne
babl	bable
Babler	bable
Bablet	bable
Babla	bable
bablede	bable
bablete	bable
bablende	bable
bablar	bable
bablande	bable
babyen	baby
Babyer	baby
Babyene	baby
Babyar	baby
Babyane	baby
Backlashen	backlash
Backlasher	backlash
Backlashen	backlash
Backupen	backup
Backuper	backup
Backupene	backup
bader	bade
Badet	bade
Bada	bade
Badete	Bade
Badede	bade
Badende	bade
Badar	bade
Badande	bade
Bagasjen	bagasje
Bagasjer	bagasje
Bagasjen	bagasje
Bagasjer	bagasje
Bagasjane	bagasje
bagatellen	bagatell
Bagateller	bagatell
Bagatellene	bagatell
Bagatellar	bagatell
Bagatellane	bagatell
bagatelliserer	bagatellisere
Bagatelliserte	bagatellisere
Bagatellisert	bagatellisere
Bagatelliserende	bagatellisere
Bagatelliser	bagatellisere
Bagatelliserande	bagatellisere
Bagatellisera	bagatellisere
bagatellmessige	bagatellmessig
Bajasen	bajas
Bajaser	bajas
Bajasene	bajas
Baken	bak
Baker	bak
Bakene	bak
Baken	bak
Bakar	bak
Bankane	bak
bakafor	bakenfor
Bakaforliggende	bakenforliggende
Bakbeinet	bakbein
Bakbeina	bakbein
Bakbeinene	bakbein
bakben	bakbein
bakben	bakbein
Bakdelen	bakdel
Bakdeler	bakdelene
Bakdøren	bakdør
bakdøra	bakdør
Bakdører	bakdør
Bakdørene	bakdør
baker	bake
Bakte	bake
Bakt	bake
Bak	bake
Bakende	bake
Baka	bake
Bakar	bake
Bakande	bake
bedringen	bedring
Bedringa	bedring
Bedringer	bedring
Bedringene	bedring
bedriver	bedrive
bedreiv	bedrive
bedrev	bedrive
Bedrevet	bedrive
Bedriv	bedrive
Bedrevne	bedrive
Bedrivende	bedrive
Bedrøvede	bedrøvet
bedrøvete	bedrøvet
bedrøvelige	bedrøvelig
bedugga	bedugget
beduggede	bedugget
beduggete	bedugget
bedyrer	bedyre
bedyra	bedyre
bedyret	bedyre
bedyrte	bedyre
Bedyrt	bedyre
Bedyr	bedyre
Bedyrede	bedyre
Bedyrete	bedyre
Bedyrende	bedyre
bedømmer	bedømme
Bedømte	bedømme
Bedømt	bedømme
Bedøm	bedømme
Bedømmende	bedømmende
bedøver	bedøve
Bedøvde	bedøve
bedøvet	bedøve
Bedøv	bedøve
Bedøva	bedøve
Bedøvende	bedøve
Bedøvede	bedøve
Bedøvete	bedøve
bedøvelsen	bedøvelse
Bedøvelser	bedøvelse
Bedøvelsene	bedøvelse
bedøvelsesmiddelet	bedøvelsesmiddel
bedøvelsesmidler	bedøvelsesmiddel
bedøvingen	bedøving
bedøvinga	bedøving
Bedøvinger	bedøving
Bedøvingene	bedøving
Bedøvingar	bedøving
Bedøvingane	bedøving
befalet	befal
Befala	befal
Befalene	befal
befaler	befale
Befalte	befale
Befalt	befale
Befal	befale
Befalende	befale
Befala	befale
Befalande	befale
befalinga	befaling
befalingar	befaling
Betalingane	befaling
Befalingen	befaling
Befalinger	befaling
Befalingene	befaling
befatter	befatte
Befatta	befatte
befattet	befatte
Befatt	befatte
Befattede	befatte
Befattende	befatte
Befattete	befatte
befester	befeste
befesta	befeste
befest	befeste
Befestet	befeste
Befestede	befeste
Befestete	befeste
Befestende	befeste
befinner	befinne
Befant	befinne
Befunnet	befinne
Befinn	befinne
Befunnen	befinne
Befunnet	befinne
Befinnende	befinne
befippa	befippet
Befippede	befippet
Befippede	befippet
befolker	befolke
Befolka	befolke
Befolket	befolke
Befolk	befolke
Befolkede	befolke
Befolkete	befolke
Befolkende	befolke
befolkningen	befolkning
befolkninga	befolkning
Befolkninger	befolkning
Befolkningene	befolkning
befordrer	befordre
befordra	befordre
befordret	befordre
befordr	befordre
befordrete	befordre
befordrede	befordre
Befordrende	befordre
befrir	befri
Befridde	befri
Befridd	befri
Befriende	befri
befrukter	befrukte
befrukta	befrukte
befruktet	befrukte
Befrukt	befrukte
Befruktete	befrukte
Befruktede	befrukte
Befruktende	befrukte
befruktningen	befruktning
Befruktninga	befruktning
befruktninger	befruktning
befruktningene	befruktning
Befruktingar	befruktning
Befrukting	befruktning
Befruktingane	befruktning
beføler	beføle
Befølte	beføle
Befølt	beføle
Befølende	beføle
Beføl	beføle
begavede	begava
Begavet	begava
Begavede	begava
begeistrede	begeistra
begeistret	begeistra
begeistrede	begeistra
begeistrete	begeistra
begeistringen	begeistring
begeistringa	begeistring
Begeistringer	begeistring
Begeistringene	begeistring
begeret	beger
begre	beger
begrene	beger
begra	beger
Begera	beger
Begeret var fullt	begeret er fullt
Båe	begge
begir	begi
Begav	begi
Bega	begi
Begitt	begi
Begitte	begi
Begiende	begi
begivenheten	begivenhet
Begivenheta	begivenhet
Begivenhetene	begivenhet
begivenhetslaus	begivenhetsløs
begivenhetsløst	begivenhetsløs
Begivenhetslaust	begivenhetsløs
Begivenhetslause	begivenhetsløs
Begivenhetsløse	begivenhetsløs
begjæret	begjær
Begjæra	begjær
Begjærene	begjær
Begjera	begjær
begjærte	begjære
Begjært	begjære
Begjær	begjære
begjærende	begjære
begjæringen	begjæring
Begjæringer	begjæring
Begjæringa	begjæring
Begjæringene	begjæring
beglor	beglo
Beglodde	beglo
Beglodd	beglo
Begloende	beglo
begraver	begrave
Begravde	begrave
begravet	begrave
begrav	begrave
Begravd	begrave
Begravede	begrave
Begravete	begrave
Begravende	begrave
begredelige	begredelig
begrenset	begrense
begrensede	begrense
begrensete	begrense
begrensningen	begrensning
begrensninga	begrensning
Begrensninger	begrensning
Begrensningene	begrensning
begrepet	begrep
begreper	begrep
begrepa	begrep
begrepene	begrep
begriper	begripe
begreip	begripe
begrepet	begripe
Begrip	begripe
Begrepet	begripe
begrepen	begripe
Begrepne	begripe
Begripende	begripe
begrunner	begrunne
begrunna	begrunne
begrunnet	begrunne
Begrunn	begrunne
Begrunnede	begrunne
Begrunnete	begrunne
Begrunnende	begrunne
begrunnelser	begrunnelse
Begrunnelsen	begrunnelse
Begrunnelsene	begrunnelse
begynner	begynne
Begynte	begynne
Begynt	begynne
Begynn	begynne
Begynt	begynne
Begynnende	begynne
Begynna	begynne
Begynnande	begynne
begår	begå
Begikk	begå
Begått	begå
Begåtte	begå
Begående	begå
behaget	behag
behaga	behag
behagene	behag
behagelige	behagelig
Behageligere	behagelig
Behageligst	behagelig
Behageligste	behagelig
behandler	behandle
behandla	behandle
behandlet	behandle
behandl	behandle
Behandlede	behandle
Behandlende	behandle
behandleren	behandler
Behandlere	behandler
Behandlerne	behandler
behandlingen	behandling
behandlinga	behandling
Behandlinger	behandling
Behandlingene	behandling
behandlingstilbudet	behandlingstilbud
behandlingstilbudene	behandlingstilbud
behefter	behefte
behefta	behefte
Beheftet	behefte
Beheft	behefte
Beheftete	behefte
Beheftede	behefte
Beheftende	behefte
behendige	behendig
beherska	beherske
behersker	beherske
behersket	beherske
beherskede	beherske
Beherskete	beherske
Beherskende	beherske
behjelpelige	behjelpelig
beholder	beholde
behold	beholde
beholdt	beholde
Beholdte	beholde
Beholdende	beholde
beholdningen	beholdning
Beholdning	beholdning
Beholdninger	beholdning
Beholdningene	beholdning
behovet	behov
behova	behov
Behovene	behov
behøver	behøve
Behøvd	behøve
Behøv	behøve
Behøvde	behøv
Behøvende	behøv
Behøve	behøv
Behævande	behøv
Besj	beige
Besje	beige
Beigere	beige
Beigest	beige
Beigeste	beige
Beskere	beige
Beskest	beige
Besjeste	beige
Beigere	beige
Beigest	beige
Beigeste	beige
Besvare	beige
Besjast	beige
Besjaste	beige
beiler	beile
beilet	beile
beila	beile
beilte	beile
Beil	beile
Beilede	beile
Beilende	beile
Beilete	beile
Beilte	beile
Beilt	beile
beinet	bein
benet	bein
Ben	bein
Beina	bein
Benene	bein
Bena	bein
Beina	bein
beinbrott	beinbrudd
beinbrottet	beinbrudd
beinbruddet	beinbrudd
beinbrudda	beinbrudd
Beinbrotta	beinbrudd
Beinbrottene	beinbrudd
Beinbruddene	beinbrudd
Benbrudd	beinbrudd
Benbruddet	beinbrudd
Benbruddet	beinbrudd
Benbrudda	beinbrudd
Benbruddene	beinbrudd
beinet	beine
beina	beine
beiner	beine
beinete	beine
bein	beine
Bener	beine
Bene	beine
Ben	beine
Benet	beine
Bena	beine
Beinede	beine
Beinete	beine
Benede	beine
benete	beine
Beinere	bein
Beineste	bein
Beinest	bein
beinrangelet	beinrangel
beinrangler	beinrangel
beinrangla	beinrangel
beinranglene	beinrangel
beiter	beit
beitene	beit
bet	beit
Beten	beit
Beter	beit
Betene	beit
beiter	beite
beita	beite
beitet	beite
beit	beite
beitede	beite
beitete	beite
beitende	beite
bejaer	bejae
bejaa	bejae
bejaet	bejae
Beja	bejae
beket	bek
beka	bek
Bekene	bek
beka	beke
beker	beke
beket	beke
Bekte	beke
Bekede	beke
Benete	beke
Bekande	beke
bekjemper	bekjempe
bekjempa	bekjempe
bekjempet	bekjempe
Bekjemp	bekjempe
Bekjempede	bekjempe
Bekjempete	bekjempe
Bekjempende	bekjempe
bekjenner	bekjenne
Bekjente	bekjenne
Bekjent	bekjenne
Bekjenn	bekjenne
Bekjennende	bekjenne
bekjenten	bekjent
bekjenter	bekjent
Betjentene	bekjent
bekken	bekk
Bekker	bekk
Bekkene	bekk
bekkenet	bekken
bekkener	bekken
bekkena	bekken
Bekkenene	bekken
bekkenløsning	bekkenløysing
beklager	beklage
beklaga	beklage
beklagde	beklage
beklaget	beklage
Beklagd	beklage
Beklag	beklage
Beklaga	beklage
Beklagete	beklage
Beklagede	beklage
Beklagende	beklage
Beklagar	beklage
Beklaga	beklage
Beklagande	beklage
bekledningen	bekledning
Bekledninga	bekledning
Bekledninger	bekledning
Bekledningene	bekledning
beklemmelsen	beklemmelse
Beklemmelser	beklemmelse
Beklemmelsene	beklemmelse
beklemte	beklemt
beklemtheten	beklemthet
beklemtheta	beklemthet
Beklemtheter	beklemthet
Beklemthetene	beklemthet
beklipper	beklippe
beklippa	beklippe
beklippet	beklippe
beklipte	beklippe
Beklipt	beklippe
Beklipp	beklippe
Beklippede	beklippe
Beklippete	beklippe
Beklippende	beklippe
bekmørke	bekmørk
bekmørkt	bekmørk
bekoster	bekoste
bekosta	bekoste
bekostet	bekoste
Bekostede	bekoste
Bekostete	bekoste
Bekostende	bekoste
bekostningen	bekostning
bekostninga	bekostning
Bekostninger	bekostning
Bekostningene	bekostning
bekrefter	bekrefte
bekrefta	bekrefte
bekreftet	bekrefte
Bekreft	bekrefte
Bekreftede	bekrefte
Bekreftete	bekrefte
Bekreftende	bekrefte
beksvarte	beksvart
bekvemme	bekvem
bekvemt	bekvem
bekvemmere	bekvem
bekvemmest	bekvem
Bekvemmeste	bekvem
bekvemmelige	bekvemmelig
bekvemmeligheten	bekvemmelighet
Bekvemmeligheta	bekvemmelighet
Bekvemmeligheter	bekvemmelighet
Bekvemmelighetene	bekvemmelighet
bekvemmelighetshensynet	bekvemmelighetshensyn
bekymra	bekymre
bekymret	bekymre
bekymrede	bekymre
bekymrete	bekymre
bekymringen	bekymring
Bekymringa	bekymring
Bekymringer	bekymring
Bekymringene	bekymring
Bekymringar	bekymring
Bekymringene	bekymring
bekymringsfullt	bekymringsfull
Bekymringsfulle	bekymringsfull
Bekymringsfult	bekymringsfull
Bekymringsfulll	bekymringsfull
belysningen	belysning
Belysninga	belysning
Belysningene	belysning
Belysninger	belysning
belærer	belære
Belærte	belære
Belært	belære
Belærende	belære
Ble	bli
blir	bli
blitt	bli
blei	bli
Blivende	bli
Vart	bli
Vorten	bli
Vorte	bli
Vortne	bli
blidt	blid
Blide	blid
Blidere	blid
Blidest	blid
Blideste	blid
Bedre	bra
Best	bra
Beste	bra
bruker	bruke
Brukte	bruke
Brukt	bruke
Bruk	bruke
Brukende	bruke
Bruka	bruke
Brukar	bruke
Brukande	bruke
byttet	bytte
Bytter	bytte
Bytta	bytte
Byttene	bytte
Byttede	bytte
Byttende	bytte
Byttete	bytte
Byte	bytte
Byter	bytte
Byta	bytte
Bytt	bytte
Byt	bytte
Bytt	bytte
Bytande	bytte
dårlige	dårlig
Dårligere	dårlig
Dårligst	dårlig
Dårligste	dårlig
effektivt	effektiv
Effektive	effektiv
faglige	faglig
flinkere	flink
Flinkest	flink
Flinkeste	flink
forklarer	forklare
Forklarte	forklare
Forklart	forklare
Forklar	forklare
Forklarende	forklare
Forklåre	forklare
Forklåra	forklare
Forklara	forklare
Forklarar	forklare
Forklarde	forklare
forklåre	forklare
Forklarande	forklare
Forklårande	forklare
fornøgd	fornøyd
Fornøgde	fornøyd
Fornøyde	fornøyd
forsiktige	forsiktig
Forsiktigere	forsiktig
Forsiktigst	forsiktig
Forsiktigste	forsiktig
Forsiktigere	forsiktig
Forsiktigast	forsiktig
Forsiktigaste	forsiktig
Får	få
Fikk	få
Fått	få
Fåtte	få
Fående	få
Fekk	få
Fåande	få
føler	føle
Følte	føle
Følt	føle
Følende	føle
Føla	føle
Følande	føle
gangen	gang
Ganger	gang
Gangene	gang
gir	gi
Gav	gi
Ga	gi
Gitt	gi
Gitte	gi
Giende	gi
Gje	gi
Gjev	gi
Gjeve	gi
Gjeve	gi
Gav	gi
Gitt	gi
Gjeve	gi
Gjevne	gi
Gjeve	gi
Gjevne	gi
Givande	gi
Gjevande	gi
gjør	gjøre
Gjorde	gjøre
Gjort	gjøre
Gjør	gjøre
Gjorte	gjøre
Gjørende	gjøre
Gjøres	gjøre
Bedre	god
Best	god
Beste	god
Gode	god
Godt	god
grundige	grundig
Grundigere	grundig
Grundigst	grundig
Grundigste	grundig
Grundigare	grundig
Grundigast	grundig
grundigaste	grundig
går	gå
Gikk	gå
Gått	gå
Gåtte	gå
Gående	gå
Gjekk	gå
Gåande	gå
har	ha
hadde	ha
hatt	ha
Haende	ha
Hatte	ha
Havande	ha
hullet	hull
Huller	hull
Hulla	hull
Høl	hull
Høyet	hull
Høla	hull
Hølene	hull
hyggelige	hyggelig
Hyggeligere	hyggelig
Hyggeligst	hyggelig
Hyggeligste	hyggelig
i adams drakt	naken
i aksjon	handling
i det fri	ute
i forhold til	ifht
Imøtekommende	imøtekomme
Imøtekommer	imøtekomme
Imøtekommet	imøtekomme
Imøtekommen	imøtekomme
Imøtekomne	imøtekomme
Imøtekom	imøtekomme
informasjonen	informasjon
Informasjoner	informasjon
Informasjonene	informasjon
Informasjonar	informasjon
Informasjonane	informasjon
ivaretar	ivareta
Ivaretok	ivareta
Ivaretatt	ivareta
Ivaretatte	ivareta
Ivaretakende	ivareta
jobben	jobb
jobber	jobb
Jobbene	jobb
Jobbar	jobb
Jobbane	jobb
klinikken	klinikk
Klinikker	klinikk
Klinikkene	klinikk
Klinikkar	klinikk
Klinikkane	klinikk
kommer	komme
Kom	komme
Kommer	komme
Kommet	komme
Komne	komme
Kommende	komme
Kome	komme
Koma	komme
Komma	komme
Kjem	komme
Komande	komme
Kommande	komme
Kommende	komme
Komen	komme
Kan	kunne
Kunnet	kunne
Kunnende	kunne
Kunna	kunne
Kunnande	kunne
lenger	lenge
lette	lett
Lettere	lett
Lettest	lett
Letteste	lett
Lettare	lett
Lettast	lett
Lettaste	lett
måten	måte
måter	måte
måtene	måte
måtar	måte
Måtane	måte
Må	måtte
Måttet	måtte
Måtta	måtte
Mått	måtte
nøyere	nøye
Nøyest	nøye
Nøyeste	nøye
Oppleving	opplevelse
Opplevelsen	opplevelse
Opplevelser	opplevelse
Opplevelsene	opplevelse
pasienten	pasient
Pasienter	pasient
Pasientene	pasient
Pasientar	pasient
Pasientane	pasient
prisen	pris
prisar	pris
prisane	pris
Priser	pris
Prisene	pris
profesjonelt	profesjonell
Profesjonelle	profesjonell
raskt	rask
Raske	rask
Raskere	rask
Raskare	rask
Raskest	rask
Raskast	rask
Raskaste	rask
Raskeste	rask
redde	redd
Reddere	redd
Reddest	redd
Reddeste	redd
Reddare	redd
Reddest	redd
roligere	rolig
Roligst	rolig
Rolige	rolig
Rolige	rolig
Sørvis	service
Servicen	service
Sørvisen	service
Servicer	service
Sørviser	service
Servicene	service
Sørvisen	service
Servicar	service
Servicane	service
Sørvicane	service
Sørvisar	service
Si	sin
sitt	sin
Sine	sin
skrekken	skrekk
Skrekker	skrekk
Skrekkene	skrekk
Skrekkar	skrekk
Skal	skulle
Skullet	skulle
Skullende	skulle
Skulla	skulle
Skullande	skulle
slappe	slapp
Slapt	slapp
Slappere	slapp
Slappest	slapp
Slappeste	slapp
Slappare	slapp
Slappast	slapp
Slappare	slapp
slikt	slik
Slike	slik
sterkt	sterk
Sterke	sterk
Sterkere	sterk
Sterkest	sterk
Sterkeste	sterk
stolen	stol
Stoler	stol
Stolene	stol
Stolar	stol
Stolane	stol
supert	super
Supre	super
Suprare	super
Suprast	super
Supraste	super
Svære	svær
tar	ta
Tok	ta
Tatt	ta
Tatte	ta
Takende	ta
Tek	ta
Teke	ta
Taka	ta
Take	ta
Teken	ta
Tekne	ta
Takande	ta
Tanna	tann
Tannen	tann
Tennene	tann
Tenner	tann
Tannklinikken	tannklinikk
Tannleger	tannlege
Tannlegen	tannlege
tiden	tid
Tida	tid
Tider	tid
Tidene	tid
Tide	tid
tillegget	tillegg
Tillegga	tillegg
Tilleggene	tillegg
tillegger	tillegge
Tilla	tillegge
Tillagt	tillegge
Tillagte	tillegge
Tilleggende	tillegge
timen	time
Timer	time
Timene	time
Timar	time
Timane	time
tingen	ting
Tinga	ting
Tingene	ting
trygt	trygg
Trygge	trygg
Tryggere	trygg
Tryggest	trygg
Tryggeste	trygg
utrolige	utrolig
Utrulig	utrolig
Utrulige	utrolig
varmt	varm
Varme	varm
Varmere	varm
Varmest	varm
Varmeste	varm
Varmare	varm
Varmast	varm
Varmaste	varm
vennlige	vennlig
Vennligere	vennlig
Vennligst	vennlig
Vennligste	vennlig
vil	ville
Villet	ville
Villete	ville
Villende	ville
Villede	ville
Vilje	ville
Vilja	ville
Viljande	ville
virker	virke
virka	virke
Virket	virke
Virk	virke
Virkete	virke
Virkede	virke
Virkende	virke
virkelige	virkelig
Virkeligere	virkelig
Virkeligst	virkelig
Virkeligste	virkelig
vet	vite
Veit	vite
Visste	vite
Visst	vite
Vit	vite
Vitende	vite
Vete	vite
Veta	vite
Vetande	vite
vondt	vond
Vonde	vond
Vondere	vond
Vondest	vond
vondeste	vond
var	være
vært	være
værende	være
Er	være
året	år
Åra	år
årene	år
