# Supplementary material for: Investigating Patient Satisfaction Through Web-Based Reviews of Norwegian Dentists: Quantitative Study Using the Meaning Extraction Method
Source: J Particip Med. 2024 May 3;16:e49262. doi: 10.2196/49262 (PMC11102035; doi:10.2196/49262)
Supplement: Multimedia Appendix 2 [file jopm_v16i1e49262_app2.txt]

oslo
hvordan
hvem
:
hvordan
videre
?
20
hennes
lenge
nesten
gjennom
hva
hvis
heller
minst
uten
første
siden
3
eller
mer
meget
tidligere
sin
igjen
svær
vi
hans
/
annen
god
litt
dyktig
ut
inn
over
ingen
alle
underveis
enn
enten
fra
da
nå
der
her
på
i
over
ved
etter
før
2
bare
flere
der
henne
deg
denne
noen
hele
gang
mine
selv
både
andre
1
over
under
min
mitt
ditt
din
opp
er
har
alt
ingenting
lite
mange
være
ha
ofte
aldri
helt
-
hos
var
men
"
om
så
den
når
da
med
hva
min
mye
de
du
et
man
noe
:
dette
når
av
meg
noe
alltid
seg
godt
etter
også
En
alle
han
jeg
hun
tannlege
det
på
!
i
som
med
Et
til
og
å
.
(
,
ikke
for
veldig
at
)
ham
